# Supplementary material for: Oncoproteomic Analysis Reveals Co-Upregulation of RELA and STAT5 in Carboplatin Resistant Ovarian Carcinoma
Source: PLoS One. 2010 Jun 18;5(6):e11198. doi: 10.1371/journal.pone.0011198 (PMC2887843; doi:10.1371/journal.pone.0011198)
Supplement: Table S1 — Clinical sample information. (0.02 MB XLS) [file pone.0011198.s006.xls]

## Sheet: Table S1
Table S1. Clinical sample information
Pellet No.1	Age	Stage2	Neoadjuvant chemotherapy	PFS3	OS4	Status
1	57	III	yes	14	57	DOD5
2	74	II	yes	9	56	DOD5
3	57	III	no	11	29	DOD5
4	78	III	no	0	35	DOD5
5	54	IV	no	0	17	DOD5
6	78	III	yes	0	9	DOD5
7	78	III	no	0	17	DOD5
8	58	III	no	6	27	DOD5
9	45	III	yes	2	33	DOD5
1ascites cells from primary and recurrent ovarian serous carcinoma of the same patient
2The FIGO staging system
3Progression free survival (month)
4Overall survival (month)
5Died of disease
