# Supplementary material for: Oncoproteomic Analysis Reveals Co-Upregulation of RELA and STAT5 in Carboplatin Resistant Ovarian Carcinoma
Source: PLoS One. 2010 Jun 18;5(6):e11198. doi: 10.1371/journal.pone.0011198 (PMC2887843; doi:10.1371/journal.pone.0011198)
Supplement: Table S3 — shRNA nucleotide sequences. (0.02 MB XLS) [file pone.0011198.s008.xls]

## Sheet: Table S3
Table S3. shRNA nucleotide sequences
No.	shRNAs	nucleotide sequence
1	shAPOD-1	CCGGCGGAAAGATCAAAGTGTTAAACTCGAGTTTAACACTTTGATCTTTCCGTTTTT
	shAPOD-2	CCGGGCCACCGACTATGAGAACTATCTCGAGATAGTTCTCATAGTCGGTGGCTTTTT
	shAPOD-3*	CCGGCCAGGCCAACTACTCACTAATCTCGAGATTAGTGAGTAGTTGGCCTGGTTTTT
	shAPOD-4	CCGGGCCAAGCTGGAAGTTAAGTTTCTCGAGAAACTTAACTTCCAGCTTGGCTTTTT
	shAPOD-5	CCGGTGAATAAGTATCTCGGAAGATCTCGAGATCTTCCGAGATACTTATTCATTTTT
2	shURP2-1*	CCGGCTTCTTCGATTTGGATCCCAACTCGAGTTGGGATCCAAATCGAAGAAGTTTTTTG
	shURP2-2	CCGGGCATTAAACTCCTAGTGCCCTCTCGAGAGGGCACTAGGAGTTTAATGCTTTTTTG
	shURP2-3	CCGGCCTGCAGTACCACATCAACAACTCGAGTTGTTGATGTGGTACTGCAGGTTTTTTG
	shURP2-4	CCGGCAAGGACCATCTCCGAATCTTCTCGAGAAGATTCGGAGATGGTCCTTGTTTTTTG
	shURP2-5	CCGGGACTGGTCAGACCATGCTATTCTCGAGAATAGCATGGTCTGACCAGTCTTTTTTG
3	shSERPINA3-1	CCGGTGGAATGCAAGCTGGATGCCTCTCGAGAGGCATCCAGCTTGCATTCCATTTTT
	shSERPINA3-2	CCGGCCCAAGATACTCATCAGTCAACTCGAGTTGACTGATGAGTATCTTGGGTTTTT
	shSERPINA3-3*	CCGGCCTTGATAAGAATGTCATCTTCTCGAGAAGATGACATTCTTATCAAGGTTTTT
	shSERPINA3-4	CCGGGCATCACCTGACTATACCTTACTCGAGTAAGGTATAGTCAGGTGATGCTTTTT
4	shWNK1-1*	CCGGCCGAGGAGATAGCAACAATTACTCGAGTAATTGTTGCTATCTCCTCGGTTTTT
	shWNK1-2	CCGGCCGCGATCTTAAATGTGACAACTCGAGTTGTCACATTTAAGATCGCGGTTTTT
	shWNK1-3	CCGGGCGTAGTTTCAAGTATCACAACTCGAGTTGTGATACTTGAAACTACGCTTTTT
	shWNK1-4	CCGGGCATCCATTCTACAGTCCTATCTCGAGATAGGACTGTAGAATGGATGCTTTTT
5	shCP-1	CCGGCCCGAGAAAGTAAACAAAGATCTCGAGATCTTTGTTTACTTTCTCGGGTTTTTG
	shCP-2	CCGGCCAGATAGAATTGGGAGACTACTCGAGTAGTCTCCCAATTCTATCTGGTTTTTG
	shCP-3	CCGGCCTACAGTATTTGATGAGAATCTCGAGATTCTCATCAAATACTGTAGGTTTTTG
	shCP-4	CCGGCCAAAGAAGTAGGACCCACTACTCGAGTAGTGGGTCCTACTTCTTTGGTTTTTG
	shCP-5*	CCGGCCTGGAACATACCAAACCCTACTCGAGTAGGGTTTGGTATGTTCCAGGTTTTTG
6	shFN1-1	CCGGCGTGGTTGTATCAGGACTTATCTCGAGATAAGTCCTGATACAACCACGTTTTTG
	shFN1-2	CCGGCGGTTGTTATGACAATGGAAACTCGAGTTTCCATTGTCATAACAACCGTTTTTG
	shFN1-3*	CCGGCCCTACACAGTTTCCCATTATCTCGAGATAATGGGAAACTGTGTAGGGTTTTTG
	shFN1-4	CCGGCCACTTAAACTCCTACACCATCTCGAGATGGTGTAGGAGTTTAAGTGGTTTTTG
	shFN1-5	CCGGGCCTGCTCCAAGAATTGGTTTCTCGAGAAACCAATTCTTGGAGCAGGCTTTTTG
7	shSYK-1	CCGGGCAGGCCATCATCAGTCAGAACTCGAGTTCTGACTGATGATGGCCTGCTTTTT
	shSYK-2*	CCGGCGACAAAGACAAGACAGGGAACTCGAGTTCCCTGTCTTGTCTTTGTCGTTTTT
	shSYK-3	CCGGGCGCAATTACTACTATGACGTCTCGAGACGTCATAGTAGTAATTGCGCTTTTT
	shSYK-4	CCGGCGGGTGGAATAATCTCAAGAACTCGAGTTCTTGAGATTATTCCACCCGTTTTT
	shSYK-5	CCGGCCTTAGCATGTGACTCCTGAACTCGAGTTCAGGAGTCACATGCTAAGGTTTTT
8	shSTAT5B-1	CCGGCGCCATATATTGTACAATGAACTCGAGTTCATTGTACAATATATGGCGTTTTT
	shSTAT5B-2*	CCGGCTACTCATTAACAAGCCAGATCTCGAGATCTGGCTTGTTAATGAGTAGTTTTT
	shSTAT5B-3	CCGGCCTTCATCAGATGCAAGCGTTCTCGAGAACGCTTGCATCTGATGAAGGTTTTT
9	shRELA-1	CCGGGCCTTAATAGTAGGGTAAGTTCTCGAGAACTTACCCTACTATTAAGGCTTTTT
	shRELA-2	CCGGCGGATTGAGGAGAAACGTAAACTCGAGTTTACGTTTCTCCTCAATCCGTTTTT
	shRELA-3	CCGGGCAGGCTATCAGTCAGCGCATCTCGAGATGCGCTGACTGATAGCCTGCTTTTT
	shRELA-4	CCGGCACCATCAACTATGATGAGTTCTCGAGAACTCATCATAGTTGATGGTGTTTTT
	shRELA-5*	CCGGCCTGAGGCTATAACTCGCCTACTCGAGTAGGCGAGTTATAGCCTCAGGTTTTT
10	shCD97-1	CCGGCCCTCTTAAGCTAAGACTGATCTCGAGATCAGTCTTAGCTTAAGAGGGTTTTT
	shCD97-2	CCGGGCGATCCTTATGGCTCATTATCTCGAGATAATGAGCCATAAGGATCGCTTTTT
	shCD97-3*	CCGGGCTCTCAAACCTTGAAGATATCTCGAGATATCTTCAAGGTTTGAGAGCTTTTT
	shCD97-4	CCGGGCTGACCTATGTGTTTACCATCTCGAGATGGTAAACACATAGGTCAGCTTTTT
	shCD97-5	CCGGCCAAACAATACCGTCTGTGAACTCGAGTTCACAGACGGTATTGTTTGGTTTTT
11	shAIF1-1*	CCGGCCTTAATGGAAATGGCGATATCTCGAGATATCGCCATTTCCATTAAGGTTTTT
	shAIF1-2	CCGGCCTGAAACGAATGCTGGAGAACTCGAGTTCTCCAGCATTCGTTTCAGGTTTTT
	shAIF1-3	CCGGGCAAGAGATCTGCCATCCTAACTCGAGTTAGGATGGCAGATCTCTTGCTTTTT
	shAIF1-4	CCGGCAATTCCTAGACGATCCCAAACTCGAGTTTGGGATCGTCTAGGAATTGTTTTT
	shAIF1-5	CCGGCCAGCCAAGAAAGCTATCTCTCTCGAGAGAGATAGCTTTCTTGGCTGGTTTTT
12	shBcl-X-1*	CCGGGCTCACTCTTCAGTCGGAAATCTCGAGATTTCCGACTGAAGAGTGAGCTTTTTG
	shBcl-X-2	CCGGGTGGAACTCTATGGGAACAATCTCGAGATTGTTCCCATAGAGTTCCACTTTTTG
	shBcl-X-3	CCGGGTTTAGTGATGTGGAAGAGAACTCGAGTTCTCTTCCACATCACTAAACTTTTTG
	shBcl-X-4	CCGGAGAGCTTTGAACAGGATACTTCTCGAGAAGTATCCTGTTCAAAGCTCTTTTTTG
	shBcl-X-5	CCGGCGACGAGTTTGAACTGCGGTACTCGAGTACCGCAGTTCAAACTCGTCGTTTTTG
* shRNAs used in carboplatin IC50 experiments
