# Supplementary material for: Oncoproteomic Analysis Reveals Co-Upregulation of RELA and STAT5 in Carboplatin Resistant Ovarian Carcinoma
Source: PLoS One. 2010 Jun 18;5(6):e11198. doi: 10.1371/journal.pone.0011198 (PMC2887843; doi:10.1371/journal.pone.0011198)
Supplement: Table S4 — Knock-down effect of specific shRNAs used in this study by qRT-PCR (SKOV3-CR). (0.02 MB XLS) [file pone.0011198.s009.xls]

## Sheet: Table S4
Table S4. Knock-down effect of specific shRNAs used in this study by qRT-PCR (SKOV3-CR)
No.	shRNAs	Relative expression ratio	SD
1	shControl	1	0
	shAPOD-1	0.641713	0.000836809
	shAPOD-2	0.458502	0.0175331
	shAPOD-3*	0.174343	0.00591138
	shAPOD-4	0.380245	0.00921714
	shAPOD-5	0.180491	0.000706746
2	shControl	1	0.00949959
	shURP2-1*	0.276433	0.00283165
	shURP2-2	0.976032	0.0154112
	shURP2-3	1.15269	0.0150389
	shURP2-4	0.590496	0.00438455
	shURP2-5	0.427798	0.00333706
3	shControl	1	0.0430034
	shSERPINA3-1	0.604997	0.00139323
	shSERPINA3-2	1.32141	0.149861
	shSERPINA3-3*	0.31864	0.000487514
	shSERPINA3-4	0.933033	0.0335051
4	shControl	1	0.0126917
	shWNK1-1*	0.0977337	0.000216682
	shWNK1-2	0.278355	0.0014529
	shWNK1-3	0.760489	0.0256561
	shWNK1-4	0.895025	0.00295549
5	shControl	1	0.169706
	shCP-1	0.385553	0.000878875
	shCP-2	0.646176	0.00816963
	shCP-3	0.0472023	0.0105485
	shCP-4	0.484645	0.0174137
	shCP-5*	0.237336	0.0138436
6	shControl	1	0.0848528
	shFN1-1	1.09429	0.0135533
	shFN1-2	0.315344	0.000558752
	shFN1-3*	0.219912	0.0044647
	shFN1-4	0.244855	0.0039693
	shFN1-5	0.359733	0.00758495
7	shControl	1	0.025535
	shSYK-1	0.933033	0.0084307
	shSYK-2*	0.153893	0.00558727
	shSYK-3	1.27456	0.00992892
	shSYK-4	0.870551	0.00450419
	shSYK-5	0.986233	0.0173549
8	shControl	1	0.0108407
	shSTAT5B-1	0.400535	0.00123449
	shSTAT5B-2*	0.194791	0.0034307
	shSTAT5B-3	0.218393	0.00404754
9	shControl	1	0.127279
	shRELA-1	0.823591	0.00213278
	shRELA-2	0.604997	0.00546087
	shRELA-3	0.272627	0.00282604
	shRELA-4	0.317538	0.000642704
	shRELA-5*	0.20166	0.0033577
10	shControl	1	0
	shCD97-1	0.624165	0.00896739
	shCD97-2	1.1487	0.0151752
	shCD97-3*	0.468136	0.00658522
	shCD97-4	1.41073	0.0557162
	shCD97-5	0.989657	0.00124408
11	shControl	1	0.0222339
	shAIF1-1*	0.202361	0.000890737
	shAIF1-2	0.247414	0.00402655
	shAIF1-3	0.234068	0.000882988
	shAIF1-4	1.77154	0.023042
	shAIF1-5	0.861546	0.0350378
12	shControl	1	0.00312188
	shBcl-X-1*	0.192109	0.000956259
	shBcl-X-2	0.543367	0.00181977
	shBcl-X-3	0.556711	0.00244397
	shBcl-X-4	0.716978	0.00550068
	shBcl-X-5	0.929805	0.00713351
* shRNAs used in carboplatin IC50 experiments
