# Supplementary material for: Oncoproteomic Analysis Reveals Co-Upregulation of RELA and STAT5 in Carboplatin Resistant Ovarian Carcinoma
Source: PLoS One. 2010 Jun 18;5(6):e11198. doi: 10.1371/journal.pone.0011198 (PMC2887843; doi:10.1371/journal.pone.0011198)
Supplement: Table S5 — Primer sequences for qRT-PCR experiments. (0.02 MB XLS) [file pone.0011198.s010.xls]

## Sheet: Table S5
Table S5. Primer sequences for qRT-PCR experiments
No.	Gene Name (Forward)	Nucleotide sequence	Gene Name (Reverse)	Nucleotide sequence
Screening of candidate genes
1	FN1-F	TTGAGGGATCAGGGATTGAG	FN1-R	CCACTCTACCCAGCCACATT
2	SERPINA3-F	AGCAGTGGGGCTCTCAGTAA	SERPINA3-R	CCCTGTGCATGTGAGAGCTA
3	GIMAP1-F	AGCGCAGGTCCTAAAACTGA	GIMAP1-R	GGCAAAGTTGCAAAGGTGAT
4	URP2-F	CGAGGAGGAGATGATGGTGT	URP2-R	GATTCGGAGATGGTCCTTGA
5	FCN1-F	CTGCAAGGACCTGCTAGACC	FCN1-R	CCAGTCCCGATAGAAGTCCA
6	CTSS-F	TCTCTCAGTGCCCAGAACCT	CTSS-R	GCCACAGCTTCTTTCAGGAC
7	PLEK-F	CAAAAACTTCCCGAGAGCAG	PLEK-R	GGGTCCCCCTCCTAATTGTA
8	APOD-F	GTTCTACAGGGAGGCTGCAC	APOD-R	TTTTGCAGGTCAGCAACAAG
9	SP110-F	CTTCCTATGAACGGCAGAGC	SP110-R	GGCGACTCACTCAGGATCTC
10	AIF1-F	CTCCAGCTTGGTCTGTCTCC	AIF1-R	TCGCCATTTCCATTAAGGTC
11	SYK-F	TTCGGACTCTCCAAAGCACT	SYK-R	TCATCCCTCGATATGGCTTC
12	SDCBP-F	TACACTCGGGCCTCAGAAGT	SDCBP-R	TCCATCGTGAGGGATAGGAG
13	FOLR2-F	GAAGTGGCGAGGTTCTATGC	FOLR2-R	CAAGCTGAGGGCAGGTAGTC
14	STIM1-F	TGTGGAGCTGCCTCAGTATG	STIM1-R	AAGAGAGGAGGCCCAAAGAG
15	RELA-F	GCGAGAGGAGCACAGATACC	RELA-R	CTGATAGCCTGCTCCAGGTC
16	UBE1L-F	CGGTACTTCCCTAGCACAGC	UBE1L-R	GTTCTGTGGACGCACTCTCA
17	STAT5A-F	ATGTTTGAATCCCACGCTTC	STAT5A-R	TGGATGCCATGATCTGAAAA
18	IL18-F	TGCATCAACTTTGTGGCAAT	IL18-R	ATAGAGGCCGATTTCCTTGG
19	STAT5B-F	GTGAAGCCACAGATCAAGCA	STAT5B-R	TACGTCCATTGTGTCCTCCA
20	WASF3-F	AGAATTGATCGCCTTGCTGT	WASF3-R	CAGCCCATCCTTCTTGTCAT
21	CP-F	GCTTATATGGTGGCCCAGAA	CP-R	TGAGTCACTTCCAGGTGCTG
22	SH3KBP1-F	GAAGGACCAGCAGAAACGAG	SH3KBP1-R	TGGGGCAGAAAATTTGAGTC
23	CD97-F	CTGGGCAGAGACTCCAAGAC	CD97-R	TCATCAGGGTCAGCTCTGTG
24	WNK1-F	CGTTGGCTTCATCTGCTACA	WNK1-R	GCAGCTTGTCCAAGGTTAGC
Bcl-xL gene expression analysis
1	BCL-xL-F	GTAAACTGGGGTCGCATTGT	BCL-xL-R	TGCTGCATTGTTCCCATAGA
2	GAPDH-F	GAGTCAACGGATTTGGTCGT	GAPDH-R	TTGATTTTGGAGGGATCTCG
Bcl-xL promoter primers for ChIP experiment
1	5' side of the binding sites-F	CCTGGGCTGGTGCTTAAATA	5' side of the binding sites-R	GAATTGCGAAGCTCAGGAAC
2	P65 and STAT5 binding sites-F	GGCGGATTTGAATGTAGGTG	P65 and STAT5 binding sites-R	TGCCTTCCTCGGAAAGTCAC
3	3'side of the binding sites-F	CACTGGTGCTTTCGATTTGA	3'side of the binding sites-R	GGGAGAGAAAGAGCTTCAGGA
4	LINE1-F	AAAGCCGCTCAACTACATGG	LINE1-R	TGCTTTGAATGCGTCCCAGAG
